# Supplementary material for: Pupillary Responses to Faces Are Modulated by Familiarity and Rewarding Context
Source: Brain Sci. 2021 Jun 16;11(6):794. doi: 10.3390/brainsci11060794 (PMC8235004; doi:10.3390/brainsci11060794)
Supplement: Supplementary file 1 [file brainsci-11-00794-s001.zip]

Archive with 1 entries (1 files):
- brainsci-1247141-supplementary.pdf
